# Supplementary material for: Understanding the roles of three academic communities in a prospective learning health ecosystem for diagnostic excellence
Source: Learn Health Syst. 2019 Dec 2;4(1):e210204. doi: 10.1002/lrh2.10204 (PMC6971119; doi:10.1002/lrh2.10204)
Supplement: Supplementary file 1 — Supporting info item [file LRH2-4-e210204-s001.zip]

Archive with 3 entries (3 files):
- LRH21020-supp-0001-4Semi-structured interview_AI_ver9.29.docx
- LRH21020-supp-0002-Semi-structured interview_Diagnosis_9-29.docx
- LRH21020-supp-0003-Semi-structured interview_LHS_ver10.4.docx
